# Supplementary material for: Health Recommender Systems: Systematic Review
Source: J Med Internet Res. 2021 Jun 29;23(6):e18035. doi: 10.2196/18035 (PMC8278303; doi:10.2196/18035)
Supplement: Multimedia Appendix 1 [file jmir_v23i6e18035_app1.xls]

## Sheet: Multimedia Appendix 1 data tabl
ref	study	year	doi/pmid	recommendation_lifestyle:physical_activity	recommendation_lifestyle:behavior	recommendation_lifestyle:routes	recommendation_lifestyle:leisure_activity	recommendation_lifestyle:wellbeing_motivation	recommendation_lifestyle:tailored_messages	recommendation_lifestylewearable_devices	recommendation_nutrition:nutrition_advice	recommendation_nutrition:diets	recommendation_nutrition:recipe	recommendation_nutrition:menus	recommendation_nutrition:fruit	recommendation_nutrition:restaurants	recommendation_info:hospitals	recommendation_info:healthcare_information	recommendation_info:doctors	recommendation_info:thread_(fora)	recommendation_info:self-diagnosis	recommendation_info:advise_for_children	recommendation_info:similar_users	recommendation_conditions:intervention	recommendation_conditions:apps	recommendation_conditions:audio_(stress)	recommendation_conditions:reading_material	evaluation_algorithm:precision	evaluation_algorithm:accuracy	evaluation_algorithm:performance	evaluation_algorithm:recall	evaluation_algorithm:mean_absolute_err	evaluation_algorithm:nDCG	evaluation_algorithm:simulation	evaluation_algorithm:root_mean_square_err	evaluation_algorithm:F1-score	evaluation_algorithm:effectiveness	evaluation_algorithm:mean_reciprocal_rank	evaluation_algorithm:robustness	evaluation_algorithm:sensitivity	evaluation_algorithm:mean_avg_precision	evaluation_algorithm:cosine_similarity	evaluation_algorithm:other	evaluation_details:surveys	evaluation_details:experts	evaluation_details:user_studies	evaluation_details:in_the_wild	evaluation_details:RCT	evaluation_details:nb_participants
77	Agapito	2018	10.1016/j.cmpb.2017.10.014								1																													1			specificity, correctness					1	40
66	Ali	2016	10.1016/j.compbiomed.2015.11.013	1																								1			1					1							type 1, 2 error				1		10
56	Asthana	2017	10.1109/AIMS.2017.11							1																			1						1
55	Bidargaddi	2017	10.2196/jmir.6775																						1																							1	387
98	Bravo-Torres	2017	10.1109/CHILECON.2017.8229507				1																																							1			25
111	Buhl	2016	10.1109/SIEDS.2016.7489285															1																										1			1		44
109	Casino	2017	10.1109/MS.2017.4121209			1																							1			1							1
68	Cerón-Rios	2017	28479557	1								1																	1															1		1			12
113	Chen	2015	10.1109/TAAI.2015.7407127									1																	1
89	Chen	2018	10.1007/s10729-018-9441-y														1																				1
101	Cheng	2017	10.1109/ROMAN.2017.8172323												1																												degree of compromise			1			33
95	Cheung	2018	10.1093/jamia/ocy023																						1																		nb sessions / engagement					1	8057
82	Cho	2014	10.1145/2649387.2649399																	1								1		1	1									1	1
96	Clarke	2017	10.1109/CCNC.2017.8015367																					1						1
45	Elsweiler	2015	10.1145/2792838.2799665									1																		1
107	Esteban	2014	10.1016/j.knosys.2014.03.004	1																																								1					64
63	Farrell	2012	ceur-ws.org/Vol-891/LIFESTYLE2012_paper3.pdf		1																													1															3
103	Gai	2015	10.1109/CSCloud.2015.72																		1							1			1					1
58	Ge	2015	10.1145/2750511.2750528										1																			1			1									1					40
51	Guo	2016	10.2196/jmir.6015																1									1		1			1				1				1
73	Gutiérrez	2017	ceur-ws.org/Vol-1953/healthRecSys17_paper_7.pdf								1																	1															diversity	1		1			15
62	Halder	2017	10.1145/3132847.3132946																	1											1		1					1
9	Hidalgo	2014	10.1016/j.jbi.2013.12.015		1																																						minimize average error
100	Ho	2009	10.1109/HEALTH.2009.5406194	1																																										1			1
87	Huang	2012	10.1109/ICWAMTIP.2012.6413447																1																								many				1
88	Jiang	2014	10.1109/CICARE.2014.7007848																1											1			1													1			10
81	Jiang	2017	10.1016/j.artmed.2017.03.002																				1					1			1					1
61	Krishna	2014	10.1109/ICoAC.2014.7229734														1																										prediction error
41	Kumar	2014	10.1145/2684200.2684298	1																											1
49	Lafta	2015	10.1109/WI-IAT.2015.47																		1							1		1													workload saving
99	Lage	2011	10.1145/2064741.2064743																		1							1															correctness+ representive			1			8
108	Lee	2015	10.1109/TFUZZ.2014.2379256									1																1	1		1					1							mean square error
78	Li	2014	10.1109/AINA.2014.120															1												1													trust, similarity
70	Li	2015	10.1145/2695664.2695767													1													1															1					10
94	Li	2016	10.1109/HealthCom.2016.7749456		1																							1		1	1												usefullness
83	Lima-Medina	2014	10.1109/SeGAH.2014.7067070																				1																			1					1		45
44	Lin	2011	10.4108/icst.pervasivehealth.2011.246030	1																										1																	1		6
74	Lo	2015	10.1109/ICAwST.2015.7314050										1																1
105	Luo	2014	10.1109/ICDMW.2014.177								1																					1																1
69	Marlin	2013	24551430						1																				1	1														1					100
106	Mustaqeem	2017	10.1016/j.ijmedinf.2017.10.008	1								1												1					1						1								kappa?
86	Narducci	2017	10.1016/j.is.2017.07.005														1		1									1	1		1						1								1				5 doctors
57	Ng	2017	10.1145/3167020.3167057										1									1						1		1			1					1											100
71	Ntalaperas	2015	10.1145/2801948.2801997											1																													Test scenarios
110	Nurbakova	2017	10.1145/3127325.3127328				1																					1																1					90
75	Ooi	2015	10.1109/PACRIM.2015.7334878										1															1
43	Paredes	2014	10.4108/icst.pervasivehealth.2014.255070																					1																			stress deltas					1	20
60	Pawar	2016	10.1109/ICACCI.2016.7732256										1															1			1
104	Phanich	2010	10.1109/ICISA.2010.5480416								1																																	1					8
67	Pop	2013	10.1109/ICCP.2013.6646074	1	1						1																							1
53	Pustozerov	2018	10.2196/mhealth.9236								1																					1			1								mean absolute % error
7	Rabbi	2015	10.1145/2750858.2805840		1																																										1		16
8	Radha	2016	10.1145/2930238.2930251		1																																							1					150
42	Rist	2015	10.4108/icst.pervasivehealth.2015.259255					1																																						1	1		2
52	Sadasivam	2016	10.2196/jmir.6465						1																																		ratings, influence, cessation					1	120
15	Sanchez	2017	10.1186/s12911-017-0431-7															1										1					1										relevance		1				26
48	Subagdja	2015	10.1109/WI-IAT.2015.77					1																										1
91	Tabrizi	2016	10.1109/IJCNN.2016.7727190														1																	1
50	Takama	2015	10.1109/WI-IAT.2015.218			1																																								1			16
93	Torrent-Fontbona	2018	10.1109/JBHI.2018.2813424																					1						1									1				latency
72	Trattner	2017	10.1145/3038912.3052573										1																1				1
76	Ueta	2011	10.1109/TAAI.2011.39										1															1	1		1					1								1					20
90	López-Martínez	2014	10.1109/ICCSA.2014.45														1																										case study
80	Wang	2010	10.4156/jcit.vol6.issue4.39																			1												1
79	S-L Wang	2016	10.1016/j.compeleceng.2015.07.017															1																										1					202
84	J. Wang	2016	10.1109/SOLI.2016.7551676																	1								1															mean average precision
46	Wayman	2015	10.1145/2792838.2799669									1																														1
102	Wongpun	2017	10.1109/IAEAC.2017.8054075	1	1						1													1																			weighted nearest neighbor		1				3
64	Xin	2017	10.1109/BigDataCongress.2017.63																								1																stress level				1		10
59	Yang	2017	10.1145/3072614											1															1			1			1		1						acceptance rates			1	1		287
54	Yom-Tov	2017	10.2196/jmir.7994	1																																	1						activity, pace of walking				1		27
97	Zaini	2012	10.1109/ISCAIE.2012.6482120																							1																	functionality testing
65	Zaman	2014	10.1109/AINA.2014.93															1														1
[truncated: 30 more columns]
